# Supplementary material for: Stigmatization profiles and psychological distress in people at high risk of infection with COVID-19 –A study conducted in Germany from March to August 2021
Source: PLoS One. 2023 May 18;18(5):e0285788. doi: 10.1371/journal.pone.0285788 (PMC10194892; doi:10.1371/journal.pone.0285788)
Supplement: S1 File — (XLSX) [file pone.0285788.s002.xlsx]

## Sheet: Minimal underlying dataset
age	gender	nationality	education level	employed	partnership	people living in the household	chronic physical illness	mental disorder in the past	positive COVID test after the critical event	fear related to COVID-19	self-efficacy	risk perception	knowledge about COVID-19	anticipated stigmatization item 1	anticipated stigmatization item 2	anticipated stigmatization item 3	anticipated stigmatization item 4	anticipated stigmatization item 5	anticipated stigmatization item 6	internalized stigmatization item 1	internalized stigmatization item 2	internalized stigmatization item 3	internalized stigmatization item 4	internalized stigmatization item 5	internalized stigmatization item 6	internalized stigmatization item 7	enacted stigmatization item 1	enacted stigmatization item 2	disclosure concerns item 1	disclosure concerns item 2	disclosure concerns item 3	stigmatization practices item 1	stigmatization practices item 2	stigmatization practices item 3	stigmatization practices item 4	PHQ-4 item 1	PHQ-4 item 2	PHQ-4 item 3	PHQ-4 item 4
63	female	German	more than 12 years	yes	yes	2	yes	no	no	4	6	4	6	1	1	1	2	2	1	1	2	2	2	2	1	1	1	1	2	2	1	2	2	2	2	1	2	2	1
26	female	German	more than 12 years	no	no	1	no	yes	no	7	1	1	7	1	1	3	2	2	1	2	1	3	3	2	1	1	1	1	2	1	1	1	2	2	2	4	4	4	2
28	male	German	more than 12 years	no	yes	3 or more	no	no	no	2	4	4	4	2	3	3	2	3	3	3	3	3	3	4	2	1	2	2	2	2	3	1	2	1	1	3	3	3	1
45	female	German	more than 12 years	no	yes	3 or more	no	no	yes	5	1	5	3	1	1	1	2	2	4	2	2	3	3	2	2	1	2	3	3	3	3	1	1	1	1	4	3	3	3
36	female	German	more than 12 years	yes	no	1	no	yes	yes	5	3	7	5	4	3	3	4	4	4	1	1	1	2	1	1	1	2	1	2	2	2	1	1	1	1	4	2	2	1
54	female	German	more than 12 years	yes	yes	2	no	no	no	5	2	5	6	1	3	3	1	2	1	1	1	1	3	1	1	1	1	2	3	3	2	1	2	1	1	1	1	2	2
40	female	German	less than 12 years	yes	yes	3 or more	no	yes	yes	7	1	7	4	3	4	4	4	4	4	3	3	4	4	4	3	4	4	4	4	4	4	1	1	1	1	4	4	4	4
37	male	German	more than 12 years	yes	yes	3 or more	no	no	no	2	7	1	5	2	3	4	2	4	1	2	2	2	2	2	2	2	1	2	4	2	4	2	3	3	3	1	3	3	3
31	female	German	less than 12 years	yes	yes	3 or more	no	no	no	2	7	1	6	2	3	1	2	1	1	1	1	1	1	1	1	1	1	1	4	2	3	1	1	1	1	1	1	1	1
31	female	German	less than 12 years	no	yes	3 or more	no	no	no	1	7	1	7	4	4	4	4	4	4	4	4	4	4	4	4	4	4	4	4	4	4	1	1	1	1	1	1	1	2
42	male	German	more than 12 years	yes	yes	3 or more	no	no	no	2	6	2	6	1	3	3	3	4	3	1	1	1	1	1	1	1	3	3	4	3	4	1	1	1	1	3	1	2	1
35	female	German	more than 12 years	yes	no	2	no	yes	no	5	2	1	6	2	3	3	2	2	1	1	1	1	2	1	1	1	1	1	2	1	2	1	3	2	1	2	2	2	3
26	female	German	more than 12 years	no	yes	2	no	yes	no	6	1	5	5	1	1	1	4	3	4	1	1	2	1	1	1	1	4	2	3	2	2	1	1	1	1	2	2	3	2
37	female	German	more than 12 years	no	no	3 or more	no	yes	no	3	5	3	3	1	1	1	2	2	1	1	1	1	1	1	1	1	1	1	1	1	1	1	2	1	1	1	1	2	1
48	male	German	more than 12 years	yes	no	1	yes	no	no	5	5	1	7	2	1	2	2	3	1	1	1	1	2	1	1	1	4	3	4	2	1	1	3	2	1	1	1	1	1
29	female	German	more than 12 years	yes	no	1	yes	yes	no	5	3	3	5	1	1	1	1	1	1	1	1	1	1	1	1	1	1	1	1	1	1	1	2	1	1	2	1	1	1
40	male	German	more than 12 years	yes	yes	3 or more	no	no	no	1	1	7	7	1	1	1	1	1	1	1	1	1	1	1	1	1	1	1	1	1	1	1	1	1	1	1	1	1	1
41	female	German	less than 12 years	yes	yes	3 or more	yes	no	yes	5	4	7	6	3	2	1	1	1	1	1	1	1	1	1	1	1	1	1	1	1	1	1	1	1	1	2	2	2	2
37	female	German	less than 12 years	yes	no	3 or more	no	yes	no	6	4	4	4	1	1	3	1	2	1	3	2	3	3	2	2	2	2	2	3	1	1	1	3	2	2	2	2	2	3
21	female	German	less than 12 years	yes	yes	2	no	no	yes	2	3	7	3	2	2	1	1	3	1	1	1	3	3	1	1	1	1	3	3	2	2	1	1	1	1	4	3	2	3
39	male	German	more than 12 years	yes	yes	3 or more	no	no	no	2	5	4	6	1	3	3	3	4	1	1	1	1	1	2	1	1	2	2	3	3	3	2	3	2	2	1	2	2	2
59	male	German	more than 12 years	yes	yes	2	no	no	yes	4	3	7	7	1	1	1	1	1	1	1	1	1	1	1	1	1	1	1	1	1	1	1	2	1	1	2	1	2	2
32	female	German	more than 12 years	yes	no	3 or more	yes	no	yes	5	2	7	5	1	1	1	1	1	1	1	1	1	1	1	1	1	1	1	2	1	1	1	1	1	1	1	2	2	1
50	female	German	more than 12 years	yes	yes	3 or more	no	yes	no	1	2	1	7	1	1	1	1	1	1	1	1	1	1	1	1	1	1	1	2	1	1	1	1	1	1	1	1	1	1
50	female	German	less than 12 years	yes	yes	2	yes	yes	no	1	4	7	7	1	2	2	1	2	1	1	1	1	2	1	1	1	1	1	1	1	1	1	1	1	1	2	2	2	2
40	male	German	more than 12 years	yes	no	1	no	no	no	3	2	4	5	1	1	1	1	1	1	1	1	1	2	1	1	2	1	1	2	1	1	1	2	1	1	2	1	1	1
32	female	German	less than 12 years	no	yes	3 or more	no	yes	no	4	3	4	4	1	1	1	2	1	1	1	1	2	2	1	2	3	2	2	3	3	2	1	2	1	1	2	2	2	2
24	female	German	more than 12 years	yes	yes	1	no	yes	yes	6	2	3	5	1	2	2	3	2	1	1	1	3	4	3	1	2	1	1	3	3	2	1	2	1	1	3	3	4	4
33	female	German	less than 12 years	yes	yes	3 or more	no	no	no	3	1	5	6	3	2	3	3	4	2	2	2	2	3	2	1	1	2	2	2	2	2	1	3	3	3	2	1	2	2
51	female	German	less than 12 years	yes	yes	2	no	no	yes	7	4	7	5	1	1	2	1	2	1	1	1	1	1	1	1	3	1	1	4	2	2	1	2	1	1	2	1	2	1
47	female	German	more than 12 years	yes	yes	2	no	no	yes	2	1	7	6	1	1	1	1	1	1	1	1	1	1	1	1	1	3	1	1	1	1	1	1	1	1	4	4	2	2
36	female	German	more than 12 years	yes	yes	3 or more	no	no	yes	3	3	7	5	1	1	1	1	1	1	1	1	1	1	1	1	1	1	1	1	1	1	1	1	1	1	2	2	1	1
37	female	German	more than 12 years	yes	yes	3 or more	yes	no	yes	5	6	2	5	1	2	2	1	1	1	1	1	1	2	1	1	1	1	1	3	1	1	1	1	1	1	3	2	2	1
34	female	German	more than 12 years	yes	no	2	no	no	no	7	2	4	6	2	2	2	2	2	1	1	1	1	1	1	1	1	1	1	2	1	1	1	2	1	1	1	1	4	2
49	female	German	more than 12 years	yes	yes	3 or more	no	no	no	7	1	6	7	1	1	1	1	1	1	1	1	1	1	1	1	1	1	1	1	1	1	1	3	1	1	1	1	2	1
40	female	German	more than 12 years	yes	yes	3 or more	no	yes	no	4	2	7	6	1	1	1	1	1	1	1	1	1	1	1	1	1	1	1	1	1	1	1	1	1	1	3	2	2	1
51	female	German	more than 12 years	yes	yes	3 or more	no	no	no	2	5	6	6	1	1	1	1	1	1	1	1	1	1	1	1	1	1	1	1	1	1	1	1	1	1	1	1	1	1
35	male	German	more than 12 years	yes	yes	3 or more	no	no	yes	7	1	7	6	2	2	2	2	2	1	2	2	1	2	1	1	1	1	1	1	1	2	1	1	1	1	2	2	2	2
37	female	German	less than 12 years	yes	yes	3 or more	no	no	no	1	5	3	5	2	2	2	1	2	1	1	1	1	2	1	2	1	1	1	3	3	2	1	2	1	1	1	1	2	1
51	female	German	more than 12 years	yes	yes	2	yes	no	no	5	1	3	7	1	1	1	1	1	1	1	1	1	1	1	1	1	1	1	1	1	1	1	2	1	1	2	2	2	2
37	female	German	more than 12 years	yes	yes	3 or more	no	no	no	7	1	7	7	2	3	3	3	2	1	1	1	1	3	1	1	1	2	1	4	4	3	1	4	1	2	1	2	2	2
60	female	German	more than 12 years	yes	yes	2	no	no	no	6	6	5	7	1	1	1	1	1	1	1	1	1	1	1	1	1	1	1	2	1	1	1	1	1	1	1	1	1	2
18	female	German	more than 12 years	no	yes	3 or more	no	no	no	1	1	7	7	1	1	1	1	1	1	1	1	1	1	1	1	1	1	1	3	2	2	1	2	1	1	3	2	1	1
42	female	German	more than 12 years	yes	yes	3 or more	yes	no	yes	3	4	7	6	4	3	2	4	4	4	1	3	2	3	1	1	1	3	4	4	4	4	1	1	3	1	4	4	3	3
37	female	German	less than 12 years	yes	yes	2	no	yes	no	7	1	2	5	1	1	1	1	1	1	1	1	1	1	1	1	1	1	1	2	2	1	1	2	1	1	1	1	4	4
49	male	German	more than 12 years	yes	yes	3 or more	no	no	no	6	3	6	7	1	1	2	1	1	1	1	1	1	1	1	1	1	1	1	1	1	1	1	4	1	1	1	1	1	1
34	female	German	less than 12 years	yes	no	2	no	yes	yes	7	1	7	2	3	3	1	3	4	4	4	4	4	4	3	2	1	2	2	2	1	1	1	1	1	1	1	2	4	4
36	female	German	more than 12 years	yes	yes	3 or more	yes	yes	yes	7	2	5	5	1	1	1	1	1	1	1	1	1	1	1	1	1	1	1	1	1	1	1	1	1	1	3	1	2	2
53	female	German	less than 12 years	yes	yes	2	no	yes	yes	1	7	7	7	1	1	1	1	1	1	1	1	1	1	1	1	1	1	1	1	1	1	1	1	1	1	1	1	1	1
39	male	German	more than 12 years	yes	yes	3 or more	yes	no	yes	4	3	7	5	1	2	1	1	1	1	1	1	1	1	1	1	2	3	2	3	3	2	1	2	1	2	4	4	2	2
36	female	German	more than 12 years	yes	yes	3 or more	yes	no	yes	6	4	3	7	1	1	2	2	2	1	2	1	1	3	2	1	1	1	1	1	2	2	1	1	1	1	1	2	2	1
33	male	German	more than 12 years	yes	no	1	no	no	no	5	6	4	4	1	1	1	1	1	1	1	1	1	1	1	1	1	1	1	2	1	2	1	1	1	1	2	2	2	2
52	female	German	more than 12 years	yes	yes	3 or more	no	no	no	7	1	7	5	1	2	2	2	3	2	2	3	2	3	3	3	2	4	2	2	1	1	1	4	3	3	2	2	2	1
55	female	German	less than 12 years	yes	yes	2	no	no	no	5	2	7	5	1	1	2	1	1	1	2	2	2	2	2	2	2	2	2	2	2	2	1	1	1	1	4	3	4	2
46	female	German	more than 12 years	yes	yes	3 or more	yes	yes	no	6	2	4	6	1	3	3	2	2	1	2	2	3	3	3	2	1	1	1	4	4	4	2	2	2	2	3	2	4	2
55	female	German	more than 12 years	yes	yes	2	no	no	no	5	1	2	6	3	3	3	1	1	1	2	1	1	1	1	1	1	1	1	3	2	2	1	2	1	1	1	1	2	2
44	female	German	less than 12 years	no	no	2	yes	no	no	7	1	7	4	1	1	1	3	1	1	2	2	4	4	3	1	4	3	2	4	3	3	1	1	1	1	4	4	4	4
45	female	German	more than 12 years	yes	no	3 or more	no	yes	no	7	1	6	5	2	3	3	4	4	2	1	2	4	4	4	2	2	1	3	4	1	1	1	2	1	1	2	4	4	4
26	female	German	more than 12 years	yes	yes	2	yes	yes	no	6	3	2	7	1	1	1	1	1	1	1	1	1	1	1	1	3	1	1	1	1	1	1	1	1	1	1	1	2	2
44	female	German	more than 12 years	yes	no	2	no	no	yes	4	4	7	3	1	1	1	1	1	1	1	1	1	1	1	1	1	1	1	1	1	1	1	1	1	1	4	2	2	4
37	female	German	more than 12 years	yes	no	1	no	yes	no	4	5	6	6	1	1	3	2	3	1	1	1	2	1	2	1	1	1	2	3	1	2	1	2	1	1	4	4	3	3
30	female	German	less than 12 years	no	yes	3 or more	no	no	no	2	4	1	6	1	1	1	1	1	1	1	1	1	1	1	1	1	3	3	3	4	1	1	1	1	1	1	3	3	3
57	female	German	more than 12 years	yes	yes	3 or more	yes	yes	no	5	2	5	5	3	1	1	3	1	1	1	1	1	1	3	1	3	3	3	4	3	3	1	2	2	1	3	2	2	2
55	female	German	less than 12 years	yes	yes	2	no	yes	no	7	2	6	6	1	1	1	1	1	1	1	1	1	1	1	1	1	1	1	3	2	2	1	2	1	1	2	2	2	2
29	female	German	more than 12 years	yes	no	2	no	yes	yes	5	1	2	5	1	2	2	1	1	1	1	1	1	2	1	1	2	2	1	3	2	1	1	2	2	2	2	2	2	2
30	female	German	more than 12 years	yes	yes	3 or more	no	no	no	4	4	6	7	1	3	1	4	3	1	1	1	1	3	2	1	1	2	1	4	1	2	1	1	1	1	4	3	1	1
42	female	German	more than 12 years	yes	yes	3 or more	no	yes	no	6	2	7	5	2	2	2	4	4	1	1	3	3	3	3	3	2	2	2	3	2	2	1	1	1	1	3	2	2	2
45	female	German	more than 12 years	yes	yes	3 or more	no	yes	no	3	4	3	6	1	4	4	2	4	1	2	2	3	3	3	1	1	3	2	3	2	2	1	2	1	1	2	1	2	1
20	female	German	more than 12 years	no	no	3 or more	no	no	yes	4	2	5	3	2	3	3	1	1	1	2	2	2	3	2	1	1	2	2	4	3	2	1	2	1	1	3	2	2	3
35	female	German	less than 12 years	yes	yes	3 or more	no	yes	yes	7	1	5	3	4	4	3	2	3	1	2	1	2	3	2	1	1	1	1	2	2	1	1	1	1	1	4	4	4	3
24	female	German	less than 12 years	no	no	1	yes	no	yes	6	1	7	3	1	1	1	2	1	1	2	2	2	3	1	3	3	1	1	1	2	1	2	1	1	1	3	3	2	2
41	female	German	more than 12 years	no	yes	3 or more	no	no	no	6	1	5	6	1	1	1	3	2	1	2	2	2	3	2	1	1	2	1	1	1	1	1	1	1	1	4	4	4	4
42	female	German	more than 12 years	yes	no	2	no	no	yes	7	1	7	4	4	2	4	4	4	4	3	3	3	4	4	4	1	2	1	4	4	4	1	2	1	1	4	4	4	4
35	female	German	less than 12 years	no	yes	2	no	no	no	1	6	5	6	2	3	2	1	3	1	1	1	2	2	3	1	1	1	3	3	3	3	1	2	1	1	2	1	2	1
37	female	German	less than 12 years	yes	yes	3 or more	no	no	no	6	3	2	6	1	2	3	3	2	1	3	2	2	3	2	1	1	1	1	3	2	1	1	1	1	1	3	3	3	2
29	male	German	more than 12 years	yes	yes	2	no	no	no	7	1	5	4	3	4	3	3	3	2	2	4	2	3	3	3	3	4	3	4	4	4	1	2	1	1	4	4	3	4
57	female	German	more than 12 years	yes	yes	2	no	no	no	2	3	7	7	1	1	1	1	1	1	1	1	1	1	1	1	1	1	1	2	2	2	1	1	1	1	2	1	1	1
59	female	German	less than 12 years	no	yes	2	yes	no	yes	6	2	7	7	1	1	1	1	1	1	1	1	1	1	1	1	1	1	1	1	1	1	1	1	1	1	2	2	1	3
48	female	German	more than 12 years	no	yes	3 or more	no	no	yes	7	5	6	7	3	1	1	1	1	1	1	1	1	1	1	1	1	2	2	3	1	2	1	1	1	1	2	2	2	2
63	female	German	more than 12 years	yes	yes	2	yes	no	yes	7	1	4	7	1	1	1	1	1	1	1	1	1	1	1	1	1	1	1	1	1	1	1	2	1	1	3	3	3	2
22	female	German	more than 12 years	yes	no	1	no	no	no	6	2	5	6	3	3	2	1	2	1	2	1	1	1	1	2	2	1	1	2	2	2	1	3	2	2	2	2	1	1
18	female	German	less than 12 years	yes	yes	2	no	no	yes	3	4	7	4	1	1	2	1	1	1	1	1	1	1	1	1	1	1	1	2	1	1	1	1	1	1	2	2	1	1
33	female	German	less than 12 years	yes	yes	3 or more	no	yes	no	2	3	5	4	2	2	3	4	4	1	2	3	2	2	2	2	2	4	4	4	4	4	1	3	2	1	2	3	3	2
30	female	German	more than 12 years	yes	yes	3 or more	yes	no	yes	6	1	7	5	3	2	2	1	2	1	1	1	1	3	2	1	1	1	1	1	1	1	1	2	2	1	2	2	3	1
35	female	German	more than 12 years	yes	yes	3 or more	no	no	no	2	4	6	6	2	2	2	2	2	1	1	1	1	1	1	1	1	1	1	1	1	1	1	2	1	2	2	2	2	2
35	female	German	more than 12 years	yes	yes	3 or more	no	no	no	7	1	4	5	3	3	2	4	3	1	1	2	2	2	3	1	1	1	1	4	3	3	1	2	1	1	4	2	3	3
51	female	German	more than 12 years	yes	yes	2	yes	no	no	6	4	5	7	1	1	1	1	1	1	1	1	1	1	1	1	1	1	1	1	1	1	1	3	2	1	1	1	1	1
34	female	German	less than 12 years	yes	yes	3 or more	yes	no	yes	1	1	7	6	1	1	1	1	1	1	1	1	1	1	1	1	1	1	1	4	1	1	1	1	1	1	1	1	1	1
31	male	German	more than 12 years	yes	no	1	no	no	no	2	4	4	2	1	1	3	1	3	2	1	1	1	1	1	1	1	1	1	3	3	2	1	1	1	1	2	2	2	1
24	female	German	more than 12 years	no	yes	3 or more	no	no	no	1	1	7	6	4	4	4	2	2	1	3	2	3	4	3	3	4	3	2	4	4	4	1	3	1	3	4	4	2	4
58	male	German	less than 12 years	yes	no	1	no	yes	no	5	3	4	5	2	2	2	3	2	4	2	2	2	2	2	2	2	3	3	3	3	4	2	2	2	1	3	3	3	3
45	male	German	more than 12 years	no	yes	3 or more	yes	yes	yes	7	1	1	7	1	3	3	2	4	4	1	2	3	4	3	4	3	2	3	3	1	3	2	4	3	3	4	4	3	3
48	female	German	more than 12 years	yes	no	3 or more	yes	yes	no	7	1	5	7	2	2	1	3	2	1	1	1	1	3	3	1	1	1	1	3	1	1	1	1	1	1	4	3	3	3
40	male	German	more than 12 years	yes	yes	2	no	no	no	4	2	5	7	2	1	1	2	2	1	1	1	2	3	1	3	3	3	2	2	2	2	1	1	1	1	2	2	3	2
28	female	German	less than 12 years	yes	no	1	yes	no	no	6	2	3	4	1	2	1	3	3	1	1	1	1	1	3	4	3	3	3	4	1	3	1	2	1	2	2	2	3	2
37	female	German	more than 12 years	yes	yes	2	no	no	no	6	3	4	6	1	1	1	1	1	1	1	1	1	1	1	1	1	1	1	1	1	1	1	2	1	1	1	1	2	1
57	female	German	more than 12 years	yes	yes	2	no	no	yes	2	3	6	6	1	1	1	1	1	1	1	1	1	1	1	1	1	1	1	1	1	1	2	2	2	2	2	1	1	1
49	female	German	more than 12 years	no	yes	3 or more	no	no	yes	7	1	6	3	1	3	1	4	4	2	2	2	3	3	3	2	1	1	1	4	4	4	1	1	1	1	1	2	2	2
59	female	German	less than 12 years	yes	yes	3 or more	no	no	no	1	3	7	4	1	1	1	1	1	1	1	1	1	1	1	1	1	1	1	1	1	1	1	1	1	1	4	4	4	4
49	female	German	more than 12 years	yes	no	3 or more	yes	yes	yes	7	3	7	2	1	4	1	1	4	1	1	1	1	1	3	1	1	2	2	3	3	3	1	1	1	1	2	3	2	2
26	female	German	more than 12 years	yes	no	3 or more	yes	yes	no	7	3	4	3	1	1	3	1	2	1	1	1	1	1	1	2	3	3	1	1	1	1	2	3	2	1	4	2	4	2
42	female	German	more than 12 years	yes	yes	3 or more	no	no	no	5	2	2	6	1	2	2	1	1	1	1	1	1	2	2	1	1	2	2	1	1	1	1	2	2	2	1	1	1	1
48	female	German	less than 12 years	no	no	1	yes	yes	yes	7	7	5	3	1	2	1	1	1	1	2	2	2	1	1	1	4	3	4	3	2	3	1	3	3	3	1	4	4	4
31	female	German	less than 12 years	yes	yes	2	no	no	yes	5	3	7	5	3	3	3	2	2	1	2	2	3	3	4	2	4	2	1	2	1	1	1	2	1	1	2	2	3	2
48	female	German	more than 12 years	yes	no	2	yes	no	yes	7	4	7	6	2	2	1	1	1	1	1	1	1	1	1	1	1	1	1	1	1	1	1	1	1	1	4	4	4	3
52	female	German	less than 12 years	yes	yes	2	yes	yes	no	6	4	6	4	1	1	1	1	1	1	1	1	3	3	1	1	1	2	2	2	2	2	1	3	1	1	1	2	2	2
32	female	German	more than 12 years	no	yes	2	no	yes	no	6	4	2	4	1	1	1	3	4	1	1	1	3	1	1	1	1	2	2	4	3	4	1	2	1	1	2	2	2	1
58	female	German	more than 12 years	yes	no	1	yes	yes	yes	7	1	6	5	2	2	1	1	1	1	1	2	1	2	3	1	2	3	1	1	1	1	1	1	1	1	2	2	3	4
51	female	German	more than 12 years	yes	yes	3 or more	no	no	no	7	5	5	6	2	1	1	2	3	1	2	2	2	3	1	1	1	3	3	4	3	2	1	2	1	1	1	1	2	2
43	female	German	less than 12 years	yes	yes	3 or more	no	no	no	2	2	1	5	2	2	2	1	2	1	2	1	1	1	2	1	1	1	1	1	1	1	1	1	1	1	2	2	1	2
18	female	German	less than 12 years	no	no	3 or more	no	no	no	1	4	4	7	1	2	1	2	2	1	1	1	1	2	1	1	1	2	2	3	3	3	1	1	1	1	1	1	1	1
31	female	German	more than 12 years	yes	yes	2	no	no	yes	5	3	7	5	1	1	1	3	3	1	1	1	1	1	1	1	1	1	1	3	1	1	1	3	1	1	3	3	3	2
40	male	German	more than 12 years	yes	yes	3 or more	no	yes	yes	3	3	7	2	3	1	3	1	1	1	1	2	2	2	3	1	1	1	1	3	3	1	1	2	1	1	3	2	2	1
35	female	German	less than 12 years	no	yes	3 or more	no	yes	yes	4	3	3	5	1	3	2	1	1	1	1	1	1	1	1	1	1	1	1	1	1	1	1	1	1	1	3	2	2	2
52	male	German	more than 12 years	yes	yes	3 or more	no	no	yes	7	1	7	5	1	1	1	3	3	1	1	1	1	1	1	1	1	3	1	2	2	2	1	1	1	1	4	1	1	1
30	female	German	more than 12 years	yes	yes	2	no	yes	no	2	4	3	7	2	2	2	3	4	1	2	3	2	4	4	3	3	2	1	2	1	3	3	4	3	2	2	2	2	1
46	female	German	more than 12 years	yes	yes	3 or more	no	no	no	5	7	1	7	1	1	2	2	2	1	1	1	2	3	2	2	1	2	3	3	3	2	1	2	1	1	2	1	2	2
56	female	German	less than 12 years	yes	no	1	no	no	yes	4	6	7	5	1	1	1	1	1	1	1	1	1	1	1	1	1	1	1	1	1	1	1	1	1	1	2	1	2	1
32	female	German	more than 12 years	yes	no	1	no	no	yes	5	3	4	6	4	4	3	3	3	1	1	1	1	2	1	2	1	1	1	3	2	1	1	1	1	1	2	2	2	2
43	female	German	more than 12 years	yes	yes	3 or more	no	no	yes	2	2	5	7	1	1	1	1	1	1	1	1	1	1	1	1	1	1	1	1	1	1	1	1	1	1	1	1	1	1
64	male	German	less than 12 years	yes	yes	2	yes	no	no	7	1	7	7	1	1	1	1	1	1	1	1	1	1	1	1	4	1	1	1	1	1	1	2	1	1	3	3	3	3
32	female	German	more than 12 years	no	yes	3 or more	yes	yes	no	1	4	4	5	1	1	1	1	2	1	1	1	1	1	2	2	1	1	1	3	3	3	1	2	1	1	3	2	3	2
55	female	German	more than 12 years	yes	yes	2	yes	no	no	7	2	1	6	4	2	2	4	4	1	2	2	1	3	2	1	1	2	3	4	4	2	1	2	1	1	1	1	2	1
55	female	German	more than 12 years	yes	yes	2	no	no	no	7	1	6	6	2	2	1	1	1	1	1	1	1	1	2	1	3	2	1	3	2	1	1	2	2	1	2	2	2	2
36	male	German	more than 12 years	yes	yes	2	no	no	no	2	1	2	3	4	4	4	4	4	4	4	4	4	4	4	4	4	4	4	4	4	4	1	1	1	1	1	4	4	4
48	female	German	less than 12 years	yes	yes	2	no	no	yes	7	1	7	4	1	1	1	1	1	1	1	1	1	1	1	1	1	1	1	1	1	1	1	1	1	1	4	4	4	4
58	female	German	less than 12 years	no	no	1	no	no	yes	7	1	7	2	1	2	2	1	1	1	1	3	3	3	1	1	1	1	3	3	3	1	1	1	1	1	4	2	2	1
50	male	German	more than 12 years	yes	yes	3 or more	no	no	yes	5	4	5	6	3	4	4	2	4	1	2	1	2	1	2	1	1	4	4	3	2	2	1	2	1	1	2	2	3	2
36	female	German	more than 12 years	yes	yes	3 or more	no	no	no	1	6	3	6	3	3	3	1	3	1	1	1	1	1	1	1	1	1	1	3	3	2	1	1	1	1	2	1	1	1
36	female	German	less than 12 years	yes	yes	3 or more	no	no	yes	4	4	5	4	1	2	2	3	2	2	2	2	2	3	2	1	1	3	2	2	3	2	1	1	1	1	2	3	3	3
45	female	German	more than 12 years	yes	yes	3 or more	no	no	no	3	4	7	7	1	1	1	1	1	1	1	1	1	1	1	1	1	1	1	1	1	1	1	3	1	1	1	1	1	1
63	male	German	more than 12 years	no	no	1	no	yes	no	2	6	1	7	1	1	1	2	2	2	1	1	1	1	1	1	1	1	3	2	1	3	1	1	1	1	2	1	1	1
32	female	German	less than 12 years	yes	yes	2	no	no	no	5	3	7	5	1	1	1	1	1	1	1	1	1	3	1	1	3	1	1	1	1	1	1	3	1	1	1	2	1	1
44	male	German	more than 12 years	yes	no	1	yes	no	no	6	3	5	6	1	1	1	1	1	1	1	1	1	1	1	1	1	3	4	4	3	3	1	3	2	1	3	2	3	4
62	male	German	more than 12 years	yes	yes	3 or more	no	no	yes	7	1	7	5	1	1	2	3	2	1	1	1	1	1	2	1	1	2	2	1	1	1	1	2	1	2	4	2	3	3
39	female	German	less than 12 years	yes	no	2	yes	yes	no	7	3	3	7	1	1	1	2	1	1	1	1	1	1	1	1	2	1	1	2	1	2	2	3	2	2	1	1	3	2
35	female	German	more than 12 years	yes	no	2	no	no	no	3	4	2	5	1	1	1	1	1	1	1	1	1	1	1	1	1	1	1	1	1	1	1	3	1	1	1	1	1	1
39	female	German	more than 12 years	yes	yes	3 or more	no	yes	yes	3	1	6	7	1	3	3	3	4	1	1	1	1	2	2	1	1	3	3	1	2	2	1	1	1	1	2	2	2	2
57	male	German	more than 12 years	yes	yes	3 or more	no	no	yes	1	4	6	6	2	2	2	1	1	1	1	2	1	2	1	1	1	1	1	2	1	1	1	1	1	1	2	1	2	1
53	male	German	less than 12 years	yes	no	1	no	no	yes	6	2	7	4	3	3	3	2	2	4	3	3	2	3	2	3	3	3	2	1	1	1	1	2	1	1	4	4	3	3
29	female	German	more than 12 years	yes	yes	2	no	no	yes	1	6	7	6	4	3	2	3	3	1	1	1	2	2	3	2	2	4	2	4	3	3	1	1	1	1	2	2	2	1
41	female	German	more than 12 years	yes	yes	3 or more	yes	no	yes	7	1	7	6	2	2	2	2	2	1	1	1	1	2	1	1	1	1	1	1	1	1	1	1	1	1	3	2	4	2
50	female	German	more than 12 years	yes	yes	3 or more	no	yes	no	7	1	3	7	1	1	1	1	1	1	2	2	2	2	2	2	2	1	1	1	1	1	1	1	1	1	4	3	4	3
24	female	German	more than 12 years	no	no	3 or more	no	no	no	5	5	2	6	1	1	1	1	1	1	1	1	1	1	1	1	3	1	1	1	1	1	1	2	1	1	4	3	2	4
36	male	German	more than 12 years	yes	yes	3 or more	yes	no	no	5	4	5	7	3	3	2	2	2	1	3	3	3	4	2	2	2	4	4	3	3	4	2	3	3	3	2	3	3	3
60	male	German	less than 12 years	yes	yes	2	no	no	no	3	5	4	5	2	1	2	2	2	1	1	1	1	1	1	1	1	3	3	3	2	4	1	2	1	1	1	1	1	1
57	female	German	more than 12 years	yes	yes	3 or more	yes	no	no	5	6	4	7	4	2	2	2	2	1	2	2	2	3	2	1	1	2	2	4	3	2	1	2	1	1	2	3	4	2
44	female	German	more than 12 years	yes	yes	3 or more	yes	yes	no	6	2	2	6	1	1	1	2	2	2	1	1	1	2	1	1	1	1	1	2	2	2	1	2	1	1	2	2	3	3
46	female	German	more than 12 years	yes	yes	3 or more	yes	no	no	4	3	4	5	1	1	1	1	1	1	1	1	1	1	1	1	1	1	1	1	1	1	1	1	1	1	1	1	2	1
61	male	German	more than 12 years	yes	yes	3 or more	no	no	no	2	5	1	7	1	1	1	2	1	2	1	1	1	1	1	1	1	2	1	2	2	2	3	3	3	2	2	1	2	1
33	female	German	more than 12 years	yes	yes	3 or more	no	no	no	1	1	2	7	1	2	3	1	1	1	1	1	1	1	1	1	1	2	3	4	4	3	1	2	1	1	3	2	1	1
39	female	German	less than 12 years	yes	yes	2	no	no	no	3	3	4	5	1	1	1	1	1	1	1	1	1	1	1	1	1	1	1	1	1	1	1	1	1	1	1	1	1	1
61	male	German	more than 12 years	yes	yes	2	yes	no	no	2	3	7	7	1	1	1	1	1	1	1	1	1	1	1	1	1	1	1	1	1	1	1	1	1	1	2	2	1	1
38	female	German	more than 12 years	yes	yes	3 or more	no	no	no	3	4	1	5	1	2	3	1	1	1	2	2	2	3	1	1	1	2	2	2	1	1	1	3	1	1	1	1	2	1
31	female	German	more than 12 years	yes	yes	2	no	no	no	6	2	1	7	2	3	2	3	3	1	2	3	3	3	3	2	2	3	3	4	4	3	1	2	1	1	2	2	3	1
44	female	German	less than 12 years	yes	yes	3 or more	no	no	yes	7	1	1	7	1	1	3	3	3	1	3	2	3	3	2	2	1	4	2	2	1	2	1	1	1	1	1	2	3	3
57	female	German	more than 12 years	yes	yes	2	yes	no	no	7	2	5	7	1	1	1	2	2	1	1	1	1	1	1	1	1	1	1	3	3	1	1	3	1	1	2	2	2	2
47	female	German	less than 12 years	yes	yes	2	yes	no	no	7	1	1	7	1	1	1	1	1	3	1	1	2	2	1	1	2	3	4	1	2	4	1	1	1	1	4	3	2	4
31	female	German	more than 12 years	yes	yes	3 or more	yes	no	no	7	3	4	5	1	1	1	1	1	1	2	1	2	2	1	1	1	1	1	3	2	1	1	2	1	1	1	1	2	2
26	female	German	more than 12 years	yes	yes	2	yes	yes	no	5	1	3	7	1	1	2	3	2	1	1	1	1	1	1	1	2	1	1	2	1	1	2	3	2	2	4	3	2	4
26	female	German	less than 12 years	yes	yes	2	yes	no	no	7	1	7	4	1	1	1	2	2	1	1	1	1	1	1	1	1	2	2	2	2	2	1	3	1	1	4	3	3	3
45	female	German	more than 12 years	yes	yes	3 or more	no	no	no	7	1	1	6	1	1	2	2	2	1	1	1	3	3	1	1	1	3	1	3	3	2	1	2	1	1	1	3	3	2
50	female	German	less than 12 years	yes	yes	2	no	no	no	4	6	4	7	2	2	2	2	2	2	1	1	1	1	1	1	2	1	1	2	1	2	1	3	2	2	1	1	2	1
38	female	Other	more than 12 years	yes	yes	2	yes	no	yes	3	3	7	6	1	1	1	4	4	4	1	1	1	1	1	1	1	2	3	3	3	3	1	1	1	1	2	2	3	3
52	female	German	less than 12 years	yes	yes	3 or more	no	no	no	7	1	6	5	2	1	1	1	1	1	1	1	1	1	1	1	1	1	1	1	1	1	1	1	1	1	4	2	4	3
43	female	German	more than 12 years	yes	yes	3 or more	no	no	no	7	7	1	7	4	3	3	1	1	1	1	1	1	1	1	1	1	2	2	3	3	3	1	3	3	3	1	1	1	1
53	male	German	more than 12 years	yes	yes	3 or more	yes	no	no	7	7	1	7	3	3	3	1	1	1	1	3	3	3	3	2	3	3	2	3	2	3	1	2	2	2	4	3	3	3
35	male	German	more than 12 years	no	yes	3 or more	no	no	no	1	2	2	6	1	1	1	2	2	2	1	1	1	1	1	1	2	3	3	4	4	3	1	2	2	1	3	2	2	2
43	female	German	more than 12 years	yes	yes	3 or more	no	no	no	5	1	1	6	1	1	2	2	2	1	1	1	1	1	1	1	1	1	1	2	1	2	1	1	1	1	1	2	2	2
23	female	German	more than 12 years	no	yes	2	no	no	no	6	1	1	6	4	2	2	4	2	2	3	3	4	3	4	3	3	2	1	4	4	2	1	2	1	1	3	3	4	3
27	female	German	less than 12 years	yes	no	3 or more	no	no	no	5	5	2	7	2	2	1	1	2	4	2	2	2	2	2	3	2	2	2	4	4	2	1	1	2	1	1	1	1	1
31	female	German	more than 12 years	yes	yes	3 or more	no	no	no	1	1	3	6	1	1	1	1	1	1	1	1	2	2	1	2	2	1	3	4	3	2	1	1	1	1	3	2	3	2
23	female	German	more than 12 years	yes	no	1	no	no	no	1	3	1	5	1	1	1	1	3	1	1	1	1	1	1	1	1	1	1	1	1	1	1	2	1	1	4	4	3	3
45	female	German	more than 12 years	yes	yes	3 or more	no	no	yes	4	4	1	5	2	2	1	1	1	1	2	2	2	3	1	2	3	2	1	3	1	4	1	1	1	1	4	4	3	2
47	male	German	less than 12 years	yes	no	3 or more	no	no	yes	2	4	4	5	3	3	2	2	2	2	2	2	2	2	3	1	1	3	1	2	1	2	1	2	1	1	2	1	1	1
35	female	German	more than 12 years	yes	yes	3 or more	no	no	no	1	1	7	5	1	1	1	2	1	1	1	1	1	1	1	1	1	1	1	3	3	2	1	1	1	1	2	2	2	1
47	male	German	more than 12 years	yes	yes	3 or more	no	no	no	1	6	2	7	1	3	3	4	4	4	1	1	1	1	1	1	1	2	3	3	3	4	2	2	2	1	2	1	1	1
60	female	German	more than 12 years	yes	no	1	no	no	no	4	7	1	6	1	1	1	1	1	1	1	1	1	1	1	1	3	3	3	4	3	3	1	1	1	1	1	1	1	1
43	female	German	more than 12 years	no	no	2	no	no	yes	4	4	6	4	1	1	1	1	1	1	1	1	1	1	1	1	1	1	1	2	1	1	1	1	1	1	2	2	2	2
42	female	German	less than 12 years	yes	yes	2	no	yes	no	7	1	2	2	1	1	1	1	1	1	1	1	1	1	1	1	1	1	1	2	2	1	1	3	1	1	2	2	3	2
52	female	German	more than 12 years	yes	yes	2	no	no	no	1	6	4	4	1	1	1	1	1	4	1	1	1	3	3	1	1	1	1	1	1	1	1	1	1	1	4	1	1	1
26	female	German	less than 12 years	yes	no	1	no	yes	yes	3	3	7	5	1	1	2	2	2	1	1	1	1	1	1	1	1	1	1	3	2	3	1	2	1	1	3	3	3	2
56	female	German	more than 12 years	yes	yes	3 or more	no	yes	no	4	4	1	7	1	1	1	1	1	1	1	1	1	3	2	1	1	1	1	1	1	1	1	2	1	1	2	2	2	2
56	female	German	more than 12 years	yes	yes	2	yes	no	yes	3	7	7	7	1	1	1	1	1	1	1	1	1	1	1	1	1	1	3	3	3	3	1	2	1	1	2	2	1	1
33	female	German	more than 12 years	yes	yes	2	no	no	yes	7	2	7	4	3	3	3	4	3	1	4	4	4	4	4	1	1	1	1	4	4	3	1	2	1	3	4	4	4	4
42	female	German	less than 12 years	yes	yes	3 or more	no	no	no	1	1	1	7	1	1	1	1	1	1	1	1	1	1	1	1	1	1	1	3	3	3	1	1	1	1	1	1	2	1
54	female	German	more than 12 years	no	no	2	no	yes	no	1	4	1	4	1	1	1	2	1	2	1	1	1	4	1	1	1	3	1	1	1	1	1	1	1	1	4	4	1	2
40	female	German	more than 12 years	yes	yes	3 or more	no	no	no	5	4	1	5	1	1	1	2	1	1	1	1	1	2	1	1	4	1	1	3	1	2	1	3	1	1	2	2	2	2
69	male	German	more than 12 years	no	no	1	no	no	no	1	7	3	7	1	1	1	1	1	1	1	1	3	3	1	1	1	1	1	1	1	1	1	1	1	1	3	1	1	1
54	female	German	more than 12 years	yes	no	1	yes	yes	no	7	4	5	7	3	3	3	1	2	1	1	1	2	3	1	1	1	1	1	1	1	1	1	2	1	1	2	2	2	2
50	female	German	more than 12 years	yes	yes	3 or more	no	no	no	6	7	3	7	1	4	3	3	4	1	1	3	3	4	3	1	1	3	2	3	3	1	1	3	2	2	4	4	4	3
36	female	German	more than 12 years	yes	yes	3 or more	yes	no	no	5	2	7	5	1	1	2	3	2	1	1	1	1	1	2	2	2	2	2	3	2	2	1	1	1	1	1	2	2	2
62	female	German	less than 12 years	yes	yes	2	no	no	yes	1	4	4	4	1	1	1	1	2	1	1	1	1	1	1	1	1	1	1	2	1	1	1	1	1	1	3	1	1	1
54	female	German	more than 12 years	yes	no	2	yes	yes	yes	4	5	6	6	1	1	3	4	4	1	2	3	2	3	3	3	1	3	3	4	4	4	2	3	2	2	2	1	3	2
41	female	German	more than 12 years	yes	yes	2	no	yes	no	7	2	2	7	1	3	3	1	2	1	1	1	1	2	1	2	2	1	2	4	3	1	2	3	3	3	2	2	4	4
59	female	German	less than 12 years	yes	yes	3 or more	yes	yes	no	7	1	3	5	2	3	1	3	2	1	1	1	1	3	3	3	3	2	3	1	1	1	1	3	2	2	2	3	4	3
42	female	German	more than 12 years	yes	yes	3 or more	no	no	no	1	7	1	6	2	2	2	3	4	3	2	1	1	1	1	1	1	2	2	4	4	4	1	2	1	1	1	1	1	1
63	female	German	more than 12 years	yes	yes	2	no	no	no	1	7	1	7	1	1	1	1	1	1	1	1	1	1	1	1	1	1	1	1	1	1	1	1	1	1	1	1	1	1
51	male	German	more than 12 years	yes	no	1	no	no	no	3	4	2	7	1	1	1	1	1	1	1	1	1	1	1	1	1	1	1	3	2	1	1	1	1	1	1	1	1	1
36	female	German	less than 12 years	no	yes	3 or more	no	no	yes	5	1	4	7	2	1	3	1	1	1	2	1	1	2	1	1	3	2	3	2	2	2	1	2	1	1	3	2	2	2
24	female	German	more than 12 years	no	no	3 or more	yes	yes	no	7	1	6	3	4	4	4	4	4	1	3	2	4	4	2	1	1	1	1	1	2	1	1	3	1	2	4	4	4	3
33	female	German	more than 12 years	no	yes	3 or more	no	no	no	7	1	7	6	3	4	3	2	1	1	4	3	4	4	4	2	2	1	1	4	4	2	2	2	2	1	2	2	4	3
53	female	German	less than 12 years	yes	yes	2	yes	yes	no	7	1	5	5	1	1	3	3	3	1	1	3	2	2	2	3	4	2	2	4	3	2	2	3	2	1	2	2	4	4
41	female	German	more than 12 years	yes	yes	3 or more	no	no	yes	5	2	4	5	1	1	3	2	2	1	2	2	2	2	2	3	2	1	2	3	2	3	1	3	2	1	2	2	2	1
44	male	German	less than 12 years	yes	no	1	no	no	yes	7	2	6	6	1	1	1	1	1	1	1	1	1	1	1	1	1	1	1	1	1	1	1	1	1	1	4	4	4	4
37	female	German	more than 12 years	yes	yes	3 or more	no	no	no	1	3	1	7	1	1	1	2	2	1	1	1	1	1	1	1	1	1	1	2	2	1	1	1	1	1	2	2	1	1
58	male	German	more than 12 years	yes	yes	2	no	no	no	1	6	2	5	1	1	1	1	1	1	1	1	1	1	1	1	1	1	1	2	1	1	2	2	2	1	1	2	1	1
59	female	German	less than 12 years	yes	yes	3 or more	yes	no	no	1	6	2	7	1	1	1	1	1	1	1	1	1	1	1	1	1	1	1	1	1	1	1	1	1	1	1	1	1	1
50	female	German	less than 12 years	yes	yes	2	no	no	no	2	2	4	7	2	3	2	1	1	1	2	2	2	3	2	2	1	1	1	2	1	1	1	2	1	2	2	1	1	1
44	female	German	more than 12 years	yes	yes	3 or more	no	no	no	7	4	4	4	1	2	3	1	3	1	1	1	1	1	1	1	1	1	1	3	3	3	1	1	1	1	4	2	2	2
40	male	German	more than 12 years	yes	yes	2	no	no	no	6	3	2	5	2	2	3	2	2	1	2	2	2	2	2	3	2	1	1	3	2	2	1	2	2	1	2	1	1	1
30	female	German	more than 12 years	yes	no	1	no	no	no	6	4	5	7	1	4	4	3	4	1	3	3	4	4	4	1	1	1	3	4	3	1	1	4	2	2	4	4	4	4
40	female	German	more than 12 years	yes	yes	3 or more	no	no	no	2	4	1	6	1	1	1	1	1	1	1	1	1	1	1	1	1	1	1	3	3	1	1	2	1	2	1	2	1	1
60	female	German	more than 12 years	yes	yes	2	yes	yes	no	7	4	3	5	1	1	1	3	3	1	1	1	1	1	1	1	3	1	1	2	1	2	1	1	1	1	2	2	2	2
39	female	German	more than 12 years	yes	yes	3 or more	no	no	no	7	4	2	2	1	1	1	1	1	1	1	1	1	1	1	1	4	1	1	1	1	1	1	1	1	1	1	1	2	1
41	female	German	more than 12 years	yes	yes	3 or more	no	no	no	3	5	1	6	1	1	1	1	1	1	1	1	1	1	1	1	1	1	1	1	1	1	1	2	1	1	2	1	2	1
50	female	German	more than 12 years	yes	yes	2	no	yes	no	7	1	7	1	3	3	3	3	3	2	3	3	2	2	2	2	4	3	3	2	2	2	1	1	1	1	4	4	3	3
25	male	German	more than 12 years	yes	no	1	yes	no	no	3	4	3	6	2	1	2	2	2	1	1	1	1	1	1	1	1	1	1	2	2	2	2	2	2	2	2	1	1	1
26	female	German	more than 12 years	yes	yes	2	no	no	no	7	2	5	6	3	3	3	3	3	1	3	2	2	4	3	3	3	2	3	3	2	2	2	3	2	1	3	3	3	3
44	male	German	more than 12 years	yes	yes	3 or more	yes	no	no	6	3	7	7	1	1	1	1	1	1	1	1	1	1	1	1	1	1	1	2	1	1	1	3	1	1	2	3	4	2
38	male	German	less than 12 years	no	yes	3 or more	no	no	yes	2	4	1	7	2	2	2	1	1	1	1	1	1	1	1	1	1	1	1	1	1	1	1	1	1	1	1	1	1	1
39	female	German	more than 12 years	yes	yes	3 or more	no	yes	no	4	1	4	6	1	1	1	1	1	1	1	1	1	1	1	1	1	1	1	1	1	1	1	2	1	1	2	3	3	1
40	female	Other	more than 12 years	yes	yes	3 or more	no	no	no	5	1	3	4	3	3	3	3	3	1	1	1	1	3	2	1	1	2	2	2	2	2	1	1	1	1	2	2	2	1
31	female	German	more than 12 years	yes	yes	2	no	yes	no	2	5	3	4	3	1	1	1	1	1	1	1	1	1	1	1	1	1	1	2	2	1	1	2	1	1	3	3	3	3
20	male	German	more than 12 years	no	yes	3 or more	no	yes	no	6	4	1	7	3	2	1	1	1	1	1	1	1	3	3	1	1	1	1	3	2	2	2	2	1	2	4	1	4	2
36	female	German	more than 12 years	yes	yes	3 or more	no	no	yes	4	1	7	6	1	3	4	4	4	1	3	1	3	3	1	1	1	1	1	1	1	1	1	2	1	1	4	4	2	2
51	female	German	more than 12 years	yes	no	1	yes	yes	no	6	4	2	7	1	1	1	1	1	1	1	1	1	1	1	1	1	1	1	3	2	1	1	2	1	1	1	1	1	1
59	female	German	more than 12 years	yes	yes	2	yes	no	no	5	7	4	7	1	1	1	2	1	1	1	1	1	1	1	1	1	1	1	1	1	1	1	3	2	1	2	1	2	1
31	female	German	more than 12 years	yes	yes	2	no	yes	no	7	2	2	7	1	2	1	1	1	1	1	1	1	1	1	1	1	2	1	2	2	2	1	2	1	1	1	2	4	4
41	female	German	less than 12 years	yes	yes	3 or more	no	no	no	7	1	7	4	3	2	1	1	1	1	1	1	1	3	1	1	3	1	1	2	2	1	1	1	1	1	2	2	3	2
58	female	German	less than 12 years	yes	yes	2	no	no	yes	7	1	7	6	4	4	4	2	2	2	2	2	2	1	2	1	1	4	2	4	1	1	1	1	1	1	4	4	4	4
20	male	German	less than 12 years	no	no	3 or more	no	no	yes	1	4	6	6	3	2	1	1	1	1	1	1	1	1	1	1	1	1	1	3	2	1	1	1	1	1	1	1	1	1
46	male	German	more than 12 years	yes	yes	1	no	no	yes	1	6	7	7	1	1	1	1	1	1	1	1	1	1	1	1	1	1	1	1	1	1	1	1	1	1	3	4	2	3
41	female	German	more than 12 years	yes	yes	3 or more	no	no	no	7	3	5	4	1	1	1	1	1	1	1	1	1	1	1	1	1	1	1	1	1	1	1	1	1	1	3	3	3	4
65	male	German	more than 12 years	yes	yes	2	no	no	yes	1	4	1	5	1	1	1	1	1	1	1	1	1	1	1	1	1	1	1	3	3	3	1	1	1	1	1	1	1	1
65	female	German	more than 12 years	no	yes	3 or more	no	no	no	5	3	5	7	1	1	1	2	2	1	1	1	1	1	1	1	1	1	1	3	2	1	1	3	1	1	2	2	2	1
28	female	German	more than 12 years	yes	yes	3 or more	no	no	no	1	6	1	7	2	2	2	2	2	2	2	2	2	2	2	2	2	2	2	4	2	4	1	1	1	1	1	1	1	1
51	female	German	less than 12 years	yes	yes	2	no	no	yes	4	5	2	5	1	2	1	2	3	1	1	1	1	1	1	2	1	1	1	1	1	1	1	2	1	1	3	2	3	2
57	female	German	more than 12 years	yes	yes	3 or more	yes	no	no	6	5	6	6	2	2	2	2	2	2	2	2	2	3	2	2	2	1	1	2	2	3	1	2	1	1	3	2	3	3
67	female	German	more than 12 years	no	yes	2	no	no	yes	6	2	7	5	1	1	1	1	1	1	1	1	1	1	1	1	1	1	1	1	1	1	1	1	1	1	2	2	2	2
35	female	German	more than 12 years	yes	yes	3 or more	no	yes	yes	7	1	7	5	2	3	2	2	2	2	2	2	3	2	3	3	3	2	2	4	2	2	1	2	1	1	2	2	4	4
43	female	German	less than 12 years	yes	yes	3 or more	yes	no	no	2	2	4	4	1	1	2	1	1	1	1	1	1	1	1	1	1	1	1	1	1	1	1	1	1	1	2	1	2	1
63	female	German	more than 12 years	yes	yes	2	no	no	no	5	4	5	7	2	3	3	1	1	1	2	2	3	4	4	3	2	1	1	4	4	4	1	3	2	2	2	1	2	1
45	female	German	less than 12 years	no	no	3 or more	yes	yes	no	5	2	2	4	1	1	1	1	1	1	1	1	1	1	1	1	1	1	1	2	1	2	1	1	1	1	2	2	2	2
45	female	German	more than 12 years	yes	yes	3 or more	yes	yes	no	7	4	4	7	1	1	1	1	1	1	1	1	1	3	1	1	3	1	1	1	1	1	1	1	1	1	1	1	3	2
38	female	German	less than 12 years	yes	no	2	yes	no	no	2	3	3	4	1	2	3	1	1	1	1	1	1	2	1	1	1	2	3	3	3	2	1	3	1	1	4	4	4	4
27	female	German	more than 12 years	yes	no	3 or more	yes	no	yes	6	1	7	5	3	4	4	4	3	1	4	3	4	4	3	2	3	4	4	4	3	4	1	1	1	1	2	3	2	1
31	female	German	more than 12 years	yes	yes	2	no	yes	no	5	3	3	6	1	2	2	1	1	1	1	1	1	2	2	1	1	1	1	4	3	1	1	1	1	1	2	2	4	3
45	female	German	more than 12 years	yes	yes	3 or more	no	no	no	7	1	5	7	3	1	1	4	4	1	3	3	4	4	4	1	4	1	1	4	3	4	1	1	1	1	3	3	4	4
55	male	German	less than 12 years	no	yes	3 or more	yes	yes	no	5	2	5	6	1	1	2	1	1	1	1	1	2	3	1	1	1	2	1	3	1	2	1	1	1	1	2	2	1	1
33	male	German	more than 12 years	yes	no	1	no	no	no	3	3	3	5	1	1	1	1	1	1	1	1	1	1	1	1	1	1	1	3	1	2	3	3	2	3	2	1	1	1
37	female	German	more than 12 years	yes	yes	2	no	no	no	5	2	5	5	3	3	3	3	4	1	1	1	2	2	2	1	3	3	3	3	1	2	1	3	1	1	2	3	2	2
39	male	German	more than 12 years	no	yes	3 or more	no	no	no	3	6	3	5	4	4	4	3	2	1	4	3	3	4	3	2	1	1	3	4	4	2	2	3	1	1	1	1	1	1
36	female	German	more than 12 years	no	yes	3 or more	no	no	no	7	6	2	6	2	2	3	2	2	2	2	2	3	3	3	2	3	2	2	3	2	3	1	2	1	1	2	2	1	2
40	female	German	more than 12 years	yes	no	3 or more	yes	no	no	5	5	2	6	3	3	3	4	3	2	1	1	1	1	1	1	2	2	3	4	4	4	1	1	1	1	2	4	3	2
41	female	German	more than 12 years	yes	yes	3 or more	yes	no	yes	4	4	7	3	1	3	2	1	1	1	2	2	2	3	2	2	2	2	2	2	2	2	1	2	1	1	2	2	2	2
60	female	German	more than 12 years	yes	no	1	no	no	no	3	5	7	7	4	3	2	2	2	1	2	2	2	3	2	3	1	2	3	4	3	2	1	2	2	2	1	2	3	1
43	female	German	more than 12 years	yes	yes	3 or more	no	no	yes	5	3	5	6	1	3	2	2	2	1	2	2	1	2	2	1	1	2	2	3	2	2	1	1	1	1	2	1	1	1
49	female	German	more than 12 years	yes	yes	3 or more	no	no	no	2	1	4	6	1	3	3	1	1	1	1	1	1	1	1	1	1	1	2	2	2	2	1	1	1	1	1	1	2	1
63	male	German	more than 12 years	yes	yes	3 or more	yes	no	yes	1	3	1	6	2	2	2	3	2	1	1	1	1	1	1	1	1	2	3	3	1	3	1	1	1	1	2	1	2	1
31	female	German	more than 12 years	yes	yes	3 or more	yes	no	no	1	4	7	6	1	1	1	1	1	1	1	1	1	1	1	1	1	2	1	2	2	1	1	1	1	1	2	1	1	1
43	female	German	less than 12 years	yes	yes	3 or more	no	no	no	3	2	2	5	2	2	2	2	2	2	2	2	2	2	2	2	2	2	2	3	2	2	1	2	1	1	1	1	2	1
18	male	German	less than 12 years	no	no	3 or more	no	no	no	4	2	7	4	3	3	3	4	4	2	2	1	2	2	2	2	2	4	2	3	3	3	1	2	1	1	3	2	1	1
41	female	German	more than 12 years	yes	yes	3 or more	no	no	no	3	3	2	6	1	1	1	1	1	1	1	1	1	1	1	1	1	1	1	1	1	1	1	2	1	1	2	1	1	1
54	female	German	more than 12 years	yes	yes	3 or more	yes	yes	no	2	2	6	6	1	1	1	3	3	1	1	1	1	2	2	1	1	1	1	1	1	1	1	3	1	1	2	2	1	1
38	female	German	more than 12 years	yes	yes	3 or more	no	no	no	6	1	6	6	1	2	2	3	2	1	2	3	3	4	4	3	3	1	1	3	1	1	1	2	1	1	1	1	4	3
20	female	German	more than 12 years	yes	yes	3 or more	no	yes	no	6	4	5	7	3	4	3	4	4	3	3	2	3	3	3	2	2	1	1	2	2	1	1	1	1	1	1	1	3	1
46	female	German	less than 12 years	no	yes	3 or more	no	yes	no	7	4	5	5	1	1	1	1	1	1	1	1	1	1	1	1	1	1	1	1	1	1	1	1	1	1	1	1	2	1
38	female	German	more than 12 years	yes	yes	3 or more	no	no	yes	3	3	7	5	1	1	1	2	3	1	1	1	1	1	1	1	1	3	3	1	1	1	1	1	1	1	2	4	3	2
39	male	German	more than 12 years	yes	no	2	no	no	no	4	3	3	4	1	2	3	3	3	1	1	1	1	2	1	1	1	1	2	3	1	3	1	1	1	1	3	2	2	2
44	female	German	more than 12 years	yes	yes	3 or more	yes	no	yes	1	1	4	6	1	1	1	1	1	1	1	1	1	1	1	1	1	1	1	2	2	1	1	2	1	1	3	1	1	1
46	male	German	more than 12 years	yes	yes	3 or more	no	yes	no	1	7	1	6	1	1	1	1	1	1	1	1	1	3	1	1	1	1	1	1	1	1	1	2	1	1	3	2	1	2
31	female	German	less than 12 years	yes	yes	3 or more	no	yes	no	2	4	3	3	1	1	1	1	1	1	1	1	1	1	1	1	2	1	1	1	1	1	1	1	1	1	1	1	1	1
18	male	German	less than 12 years	no	no	3 or more	yes	yes	no	1	6	7	4	2	2	2	2	2	2	2	2	2	2	2	2	2	2	2	3	3	3	1	1	1	1	3	3	3	3
37	female	German	less than 12 years	yes	yes	3 or more	no	no	no	1	4	7	7	1	1	1	1	1	1	1	1	1	1	1	1	1	1	1	1	1	1	1	1	1	1	1	1	2	1
43	female	German	more than 12 years	yes	yes	3 or more	no	no	no	6	2	1	7	2	2	2	2	2	1	1	1	1	1	1	1	1	2	1	2	1	1	2	2	1	2	1	1	1	1
31	female	German	more than 12 years	no	yes	3 or more	no	no	yes	7	7	6	7	4	4	4	2	2	2	2	3	4	4	4	4	4	3	3	4	3	3	1	3	3	3	4	4	4	4
53	female	German	more than 12 years	no	yes	2	no	yes	yes	7	1	7	5	1	1	1	3	3	1	1	3	1	1	2	1	1	1	1	3	3	2	1	1	1	1	3	4	4	2
20	female	German	less than 12 years	no	yes	3 or more	no	yes	yes	7	3	7	5	1	2	2	1	1	1	3	2	2	3	2	2	2	3	1	1	1	1	1	1	1	1	1	4	4	2
32	female	German	more than 12 years	yes	yes	2	no	yes	no	5	3	4	5	1	1	1	2	2	2	3	1	3	4	2	4	1	1	1	3	2	1	1	1	1	1	2	2	3	2
55	female	German	more than 12 years	yes	yes	2	no	yes	yes	1	7	1	7	1	1	1	1	1	1	1	1	2	1	1	2	1	1	1	3	2	3	1	1	1	1	3	2	2	2
41	female	German	more than 12 years	yes	yes	3 or more	no	no	no	1	5	3	6	1	1	1	1	1	1	1	1	1	1	1	1	1	1	1	1	1	1	1	1	1	1	1	1	1	1
49	female	German	more than 12 years	yes	yes	3 or more	no	no	yes	7	1	6	7	2	2	4	1	1	1	1	1	1	1	1	1	1	3	4	4	4	4	1	1	1	1	4	4	4	3
37	female	German	less than 12 years	yes	yes	3 or more	no	no	no	7	1	5	5	1	2	2	1	2	1	1	1	3	3	2	1	2	3	1	2	1	1	2	3	2	2	2	2	4	4
38	female	German	more than 12 years	yes	yes	2	no	no	no	6	5	7	5	1	2	2	2	3	1	1	1	1	3	2	2	2	2	1	1	1	2	1	2	1	1	2	1	3	2
56	female	German	more than 12 years	yes	no	2	yes	no	no	5	4	5	7	1	1	1	1	1	1	1	1	1	1	1	1	1	1	1	1	1	1	1	1	1	1	1	2	3	1
54	male	German	more than 12 years	yes	yes	3 or more	yes	yes	no	1	7	2	3	1	1	1	4	4	2	1	1	1	1	1	1	1	2	2	3	3	3	1	1	1	1	2	2	2	4
41	female	German	more than 12 years	yes	no	2	no	yes	no	2	4	7	6	1	1	1	3	3	1	1	1	1	1	1	1	1	1	1	4	3	2	1	1	1	1	1	1	1	1
28	male	German	more than 12 years	yes	yes	2	no	yes	no	4	2	1	4	1	2	2	3	3	1	1	2	1	3	2	1	1	1	1	3	2	1	1	2	1	1	2	1	2	3
56	female	German	more than 12 years	yes	yes	2	no	yes	no	1	7	2	7	1	1	1	1	1	1	1	1	1	1	1	1	1	1	1	1	1	1	1	1	1	1	2	2	1	1
46	male	German	more than 12 years	yes	no	3 or more	no	no	no	2	7	3	6	1	1	2	1	1	1	1	1	1	1	1	1	1	1	2	2	1	1	1	3	1	2	1	1	2	1
49	female	German	more than 12 years	yes	yes	3 or more	no	no	no	2	6	4	5	1	2	2	3	3	1	2	1	3	3	3	1	1	1	2	3	2	3	1	3	1	1	1	2	1	1
50	female	German	more than 12 years	yes	yes	3 or more	no	yes	yes	6	2	7	4	1	1	1	1	1	1	1	1	1	2	1	1	1	1	3	3	1	3	1	1	1	1	3	3	4	4
36	female	German	more than 12 years	yes	no	3 or more	no	no	yes	3	3	3	5	4	4	2	3	4	1	2	3	2	4	3	2	2	2	1	3	4	2	1	1	1	1	3	2	2	1
20	female	German	more than 12 years	no	yes	2	no	no	no	3	4	1	5	3	3	1	2	2	1	2	2	3	2	2	2	2	3	1	3	3	3	1	1	1	1	1	2	2	1
32	female	German	more than 12 years	yes	yes	2	yes	no	yes	7	1	7	3	2	2	1	3	4	1	1	1	1	4	1	1	1	1	3	1	1	1	1	3	2	2	2	4	4	4
19	female	German	less than 12 years	no	no	3 or more	yes	no	yes	3	5	3	2	3	2	3	1	1	1	1	1	1	1	1	1	1	1	1	3	1	2	1	1	1	1	4	4	1	2
32	female	German	more than 12 years	yes	yes	3 or more	no	no	no	6	4	1	5	2	2	3	4	4	1	3	2	2	3	2	1	1	2	1	4	3	2	1	3	2	1	3	3	3	4
58	female	German	more than 12 years	yes	yes	2	no	yes	yes	4	4	7	4	1	1	1	1	1	1	1	1	1	1	1	1	1	3	1	1	1	1	1	1	1	1	4	2	2	2
45	female	German	less than 12 years	yes	no	3 or more	yes	no	yes	7	2	6	4	1	1	1	1	1	1	1	1	1	1	1	1	1	1	1	3	2	2	1	2	1	2	4	2	3	2
28	female	German	more than 12 years	yes	yes	2	no	no	no	1	1	2	5	1	1	1	1	1	1	1	1	1	1	1	1	1	1	1	4	3	3	1	1	1	1	1	1	1	1
47	female	German	more than 12 years	no	yes	2	no	no	no	5	4	1	6	1	2	3	4	4	2	1	1	1	2	2	2	3	2	3	3	4	2	1	1	1	1	1	1	2	2
24	female	German	less than 12 years	yes	yes	2	no	no	yes	6	4	4	3	2	2	2	1	1	1	1	1	1	1	1	2	2	2	1	1	1	1	1	1	1	1	2	2	2	1
33	female	German	more than 12 years	yes	yes	2	no	no	no	2	5	7	4	4	3	2	3	4	2	3	2	3	2	2	1	1	3	4	2	3	3	1	2	2	1	3	1	1	1
45	female	German	more than 12 years	yes	no	3 or more	yes	no	no	1	3	3	7	1	1	1	2	1	1	1	1	1	1	1	1	1	1	1	1	1	1	1	1	1	1	1	2	1	2
58	female	German	more than 12 years	yes	yes	2	no	no	yes	6	1	7	5	1	1	1	1	1	1	1	1	1	1	1	1	1	1	1	1	1	1	1	1	1	1	4	2	2	2
33	female	German	more than 12 years	yes	yes	1	yes	yes	no	7	3	5	3	1	3	2	1	1	1	1	1	1	1	1	1	1	1	1	3	1	1	1	1	1	1	3	1	2	2
52	female	German	more than 12 years	yes	yes	3 or more	yes	no	yes	7	1	3	4	1	1	1	2	1	1	1	1	1	1	1	1	1	1	1	3	2	1	1	2	2	1	4	3	3	4
63	female	German	more than 12 years	yes	no	1	no	no	no	2	2	1	7	1	2	1	2	2	2	1	1	1	1	1	1	1	1	1	2	1	1	1	1	1	1	1	1	1	1
34	female	German	more than 12 years	yes	yes	1	no	no	no	3	6	3	4	2	3	3	2	3	1	2	2	3	3	2	1	1	3	3	4	4	3	1	1	1	1	2	1	3	1
57	female	German	more than 12 years	yes	yes	2	no	no	no	2	2	7	5	1	2	1	1	2	1	1	1	1	1	1	1	1	1	1	2	2	1	1	1	1	1	3	1	2	1
57	female	German	more than 12 years	yes	yes	2	no	no	yes	1	3	5	5	1	2	2	1	2	1	1	1	1	2	1	1	1	2	2	3	3	2	1	2	1	1	3	2	2	1
61	female	German	less than 12 years	yes	yes	2	yes	no	no	2	2	2	4	1	1	1	1	3	1	1	1	1	1	1	1	1	1	1	1	1	1	1	1	1	1	2	1	1	1
49	female	German	more than 12 years	yes	yes	2	no	no	no	1	6	7	5	2	2	2	1	1	1	1	1	1	1	1	1	1	3	3	3	2	2	1	1	1	1	3	3	2	3
33	male	German	less than 12 years	yes	yes	3 or more	no	no	no	1	4	1	3	1	1	1	3	1	1	1	2	1	1	1	1	1	3	2	3	3	2	1	1	1	1	2	2	1	3
57	female	German	more than 12 years	yes	yes	2	no	no	yes	7	2	7	5	1	2	3	2	3	1	1	1	1	2	1	1	1	2	1	3	1	2	1	1	1	1	4	4	4	3
53	female	German	less than 12 years	yes	no	2	yes	no	yes	6	2	2	4	1	2	2	1	1	1	1	1	1	1	1	1	1	2	3	1	1	2	1	2	1	1	2	2	2	1
31	male	German	more than 12 years	yes	no	1	no	no	no	3	3	5	5	2	2	3	2	2	1	1	1	1	1	1	1	1	1	1	2	2	2	1	1	1	1	1	1	1	1
49	male	German	more than 12 years	yes	yes	2	no	no	no	5	4	2	6	2	2	1	1	1	1	1	1	1	1	1	1	2	1	2	3	2	2	2	2	1	1	3	2	3	3
38	female	German	more than 12 years	yes	yes	3 or more	no	no	no	2	3	1	5	1	1	4	3	4	1	2	2	2	3	4	2	2	4	4	4	3	4	1	1	1	1	2	2	3	1
24	female	German	more than 12 years	yes	yes	2	yes	no	yes	6	3	1	3	1	1	1	3	4	1	2	2	3	4	3	1	1	1	1	3	2	2	2	3	3	2	3	3	2	2
43	male	German	less than 12 years	yes	yes	2	no	yes	no	2	1	7	1	3	3	2	4	4	1	1	2	2	2	1	2	1	2	3	4	3	3	1	1	1	1	4	4	3	3
56	female	German	more than 12 years	yes	yes	2	no	no	yes	1	4	7	7	1	1	1	1	1	1	1	1	1	1	1	1	1	1	1	1	1	1	1	1	1	1	1	1	1	1
19	female	German	more than 12 years	no	yes	2	no	no	no	3	1	2	4	1	1	1	1	1	1	1	1	1	1	1	1	1	1	1	2	2	1	1	1	1	1	1	1	1	1
47	female	German	less than 12 years	yes	yes	3 or more	yes	no	yes	7	1	1	3	1	1	1	1	1	1	1	1	1	1	1	1	4	1	1	4	1	1	1	1	1	1	3	3	4	4
25	male	German	more than 12 years	yes	no	1	yes	no	no	3	4	2	6	3	2	3	4	2	1	1	1	1	3	2	1	1	2	1	3	1	1	1	2	1	1	2	2	3	2
51	female	German	more than 12 years	yes	yes	3 or more	no	no	yes	7	1	1	3	1	1	1	1	1	1	1	1	1	1	1	1	1	4	2	1	1	1	1	2	1	1	4	3	3	3
56	female	German	less than 12 years	yes	yes	2	yes	yes	no	7	1	2	6	1	1	1	1	1	1	1	1	1	1	1	1	1	1	1	1	1	1	1	1	1	1	1	1	2	2
61	male	German	more than 12 years	yes	yes	2	no	no	no	2	6	2	7	1	2	1	1	2	1	1	1	1	3	1	1	1	1	1	2	1	1	1	2	1	1	1	1	1	1
33	female	German	less than 12 years	yes	yes	3 or more	no	yes	no	6	6	7	7	1	1	1	1	1	1	1	1	1	2	1	1	1	1	1	3	1	1	1	1	1	1	1	1	1	1
46	female	German	more than 12 years	yes	yes	3 or more	yes	no	no	7	4	4	7	1	2	3	1	2	1	1	1	1	1	1	1	1	1	1	3	1	3	1	2	1	1	1	1	2	1
43	female	German	more than 12 years	yes	no	1	yes	yes	no	1	7	1	7	1	1	1	1	1	1	1	1	1	1	1	1	1	1	1	3	3	1	1	1	1	1	1	1	1	1
54	female	German	more than 12 years	yes	yes	2	no	no	yes	7	1	5	5	2	1	1	2	2	1	2	2	2	4	2	1	1	2	1	2	2	2	1	1	1	1	4	4	4	4
41	female	German	more than 12 years	yes	yes	3 or more	no	no	no	4	3	4	4	1	1	1	1	1	1	1	1	1	1	1	1	1	1	1	1	1	1	1	1	1	1	1	3	3	1
49	female	German	more than 12 years	yes	yes	2	no	no	yes	1	4	6	7	1	1	1	4	4	1	1	1	1	1	1	1	1	4	4	3	3	4	1	1	1	1	1	1	1	2
59	male	German	more than 12 years	yes	yes	2	yes	yes	yes	7	2	7	6	1	1	1	1	1	1	1	1	1	1	1	1	3	1	1	1	1	1	2	3	2	2	4	4	4	4
46	female	German	more than 12 years	yes	yes	3 or more	no	no	yes	7	1	4	5	4	4	2	1	1	1	1	1	1	1	1	1	1	2	2	1	1	2	1	2	1	1	3	2	4	3
35	female	German	more than 12 years	yes	yes	3 or more	no	no	no	1	7	4	3	1	1	1	1	1	1	2	2	3	3	3	3	3	3	3	3	3	3	2	3	2	2	2	2	4	4
34	male	German	more than 12 years	yes	yes	3 or more	no	no	no	4	4	4	7	1	1	2	2	2	1	1	1	1	1	1	1	1	1	1	4	3	2	1	1	1	1	3	1	2	1
31	male	German	more than 12 years	yes	yes	3 or more	no	no	no	3	5	2	5	2	2	2	2	2	1	1	1	1	1	1	1	1	1	1	3	3	1	1	2	1	1	1	1	1	1
36	female	German	more than 12 years	yes	yes	3 or more	no	yes	no	2	4	1	4	2	3	4	2	4	1	1	1	1	3	1	1	1	1	1	4	3	1	1	3	1	1	1	2	2	1
22	female	German	less than 12 years	yes	no	1	no	no	yes	1	3	7	5	1	1	1	2	2	2	1	1	1	1	1	1	1	1	1	1	1	1	1	1	1	1	1	1	1	1
73	male	German	more than 12 years	no	yes	2	no	no	no	2	1	2	3	1	1	1	1	1	1	1	1	1	1	1	1	1	2	2	2	2	2	1	2	1	1	1	1	1	1
33	male	German	more than 12 years	yes	yes	3 or more	no	no	no	2	3	4	5	1	1	1	1	1	1	1	2	1	1	2	4	1	1	1	3	2	1	1	2	1	1	1	1	3	2
31	female	German	less than 12 years	yes	yes	3 or more	no	yes	no	7	5	4	4	2	3	3	3	3	3	4	4	4	4	4	3	2	4	2	4	3	3	2	3	2	2	4	4	3	3
52	female	German	more than 12 years	yes	yes	3 or more	no	no	yes	4	4	6	5	1	1	1	3	3	1	1	1	1	3	1	1	1	1	1	1	1	1	1	1	1	1	3	2	2	1
59	female	German	more than 12 years	yes	yes	2	no	yes	yes	5	5	4	4	1	1	1	2	2	2	2	2	2	2	2	2	2	2	2	3	2	3	2	2	2	2	2	2	2	2
49	female	German	more than 12 years	yes	no	1	no	no	no	7	2	4	6	1	1	1	2	2	1	1	1	1	1	1	1	1	2	2	3	3	2	1	1	1	1	2	2	4	2
56	female	German	more than 12 years	yes	no	1	yes	no	no	1	7	1	7	1	1	1	4	1	4	1	1	1	1	1	1	1	1	1	4	4	1	1	1	1	1	1	1	1	1
39	male	German	less than 12 years	yes	yes	3 or more	yes	no	yes	2	3	7	3	1	1	1	1	1	1	1	1	1	1	1	1	1	1	1	1	1	1	1	1	1	1	2	1	1	2
57	female	German	more than 12 years	yes	yes	2	yes	yes	no	6	1	3	7	1	1	2	1	1	1	1	1	1	1	1	1	1	1	1	1	1	1	1	2	1	1	2	1	3	3
53	male	German	more than 12 years	no	yes	2	no	no	no	3	5	3	7	1	1	1	1	1	1	1	1	1	1	1	1	1	1	1	1	1	2	1	1	1	1	1	1	1	1
51	female	German	more than 12 years	yes	yes	3 or more	yes	yes	yes	2	1	7	6	1	3	3	1	1	1	1	1	1	1	3	3	1	4	4	3	4	4	1	2	1	1	2	3	3	4
22	female	German	more than 12 years	yes	yes	2	no	yes	no	4	4	3	5	2	4	4	3	4	2	3	2	3	3	2	4	2	2	2	3	3	2	1	2	1	1	4	2	2	4
56	female	German	more than 12 years	yes	no	1	yes	yes	no	1	5	1	3	1	1	1	1	1	1	1	1	1	1	1	1	1	1	1	1	1	1	1	3	1	1	1	1	1	1
32	female	German	more than 12 years	yes	yes	2	yes	no	no	5	6	4	4	1	1	1	1	1	1	1	1	1	1	1	1	1	1	1	1	1	1	1	1	1	1	1	2	1	1
46	male	German	less than 12 years	yes	yes	3 or more	no	no	no	6	2	6	6	1	1	1	1	1	1	1	1	1	3	1	2	1	1	1	4	4	1	1	3	1	1	2	1	3	1
35	male	German	less than 12 years	yes	yes	3 or more	no	no	yes	3	3	3	3	2	3	3	1	1	1	1	1	1	1	1	1	1	1	1	1	1	1	1	1	1	1	1	1	1	1
39	female	German	more than 12 years	yes	no	1	no	yes	no	7	3	7	7	1	1	1	2	1	1	1	1	1	1	1	1	1	1	1	1	1	1	1	2	1	1	2	2	3	3
54	female	German	more than 12 years	yes	yes	2	no	yes	no	5	4	3	5	1	1	1	1	1	1	1	1	1	1	1	1	1	2	2	1	1	2	1	2	1	1	1	1	2	1
35	female	German	more than 12 years	yes	yes	3 or more	yes	no	no	5	5	5	7	1	1	1	1	1	1	1	1	1	1	1	1	1	1	1	3	1	1	1	3	1	1	1	1	2	1
33	female	German	more than 12 years	yes	yes	2	no	no	no	2	2	2	3	3	3	3	2	2	1	1	1	1	1	1	1	1	2	2	3	2	1	1	1	1	1	2	1	1	1
53	female	German	more than 12 years	yes	yes	2	yes	no	no	7	3	4	6	1	1	1	1	1	1	1	1	1	1	1	1	1	1	1	1	1	1	1	3	2	1	1	1	3	1
62	female	German	more than 12 years	yes	yes	2	yes	yes	yes	7	1	7	7	2	0	0	4	0	0	2	1	3	4	1	1	3	4	4	3	3	3	1	1	1	1	4	4	4	4
26	female	German	more than 12 years	yes	no	1	no	no	no	5	2	5	4	1	1	1	1	1	1	1	1	1	1	1	1	3	1	1	1	1	1	1	2	2	1	2	3	2	2
48	female	German	more than 12 years	yes	yes	3 or more	no	no	no	3	4	3	5	2	2	2	2	3	2	2	2	2	2	1	1	1	1	1	2	2	1	1	2	2	1	1	1	1	1
63	male	German	more than 12 years	yes	no	1	yes	no	no	1	6	1	6	1	1	1	1	1	1	1	1	1	1	1	1	1	1	1	1	1	1	1	2	1	1	1	1	1	1
53	female	German	more than 12 years	yes	yes	2	no	no	no	6	5	1	7	1	1	1	1	1	1	1	1	1	1	1	1	1	1	1	1	1	1	1	1	1	1	2	1	2	1
62	male	German	more than 12 years	yes	yes	2	no	no	yes	1	7	1	7	1	1	1	1	1	1	1	1	1	1	1	1	1	1	1	1	1	1	1	1	1	1	1	1	1	1
42	female	German	more than 12 years	yes	no	2	no	no	no	7	1	5	7	4	4	3	4	3	2	2	3	3	3	3	2	2	3	4	4	3	4	1	2	1	1	3	3	3	3
44	female	German	less than 12 years	yes	yes	3 or more	no	no	yes	7	1	4	4	2	3	1	1	1	1	1	1	1	1	1	1	3	3	4	2	2	1	1	1	1	1	4	3	2	3
